# Supplementary material for: Ultraviolet radiation shapes dendritic cell leukaemia transformation in the skin
Source: Nature. 2023 Jun 7;618(7966):834–41. doi: 10.1038/s41586-023-06156-8 (PMC10284703; doi:10.1038/s41586-023-06156-8)
Supplement: Supplementary file 3 — Overview of patient characteristics and datasets. Demographic and clinical information for all of the patients (n = 16) included in the study (Supplementary Table 1a) and an overview of the genomic assays performed (Supplementary Table 1b). [file 41586_2023_6156_MOESM3_ESM.xlsx]

## Sheet: Table S1a
Supplementary Table 1 | Patient information, sample characteristics, and overview of molecular datasets (2 sheets)
Clinical features						Bone marrow core biopsy	Bone marrow aspirate smear										Peripheral blood counts
Patient ID	Gender	Age	Skin-only disease	Clonal background	Clinical timepoint	BPDCN blasts (%)	BPDCN blasts (%)	Blasts	Promyelocytes	Myeloid	Erythroid	Lymphocytes	Plasma cells	Others	M:E ratio	Marrow dysplasia	WBC (4-10k/uL)	ANC (1.92-7.6k/uL)	AMC (0.16-1.1k/uL)	ALC (0.21-2.74k/uL)	Hgb (13.5-18g/dL)	MCV (80-95 fl)	Plt (150-450k/uL)	FISH	Karyotype
1	M	70	N	Y	Diagnosis	30	ND	0	0	52	31	17	0	NA	1.6	N	4.94	3.15	0.23	1.37	12.8	96.1	166		46,XY[20]
					Follow up	ND	ND	0	0	57	31	12	0	NA	1.8	N	3.56	1.6	0.25	1.53	13	94.7	328		NA
					Relapse	NA	86	NA	0	3	7	4	0	NA	0.4	NA	7.55	1.36	0.15	5.51	11.7	92.1	17		42,X,-Y[5],der(2)t(2;3)(p16;q13),-3,-4,-5,-9,add(17)(p11.2)[cp10]/41,idem,-Y[3],-22[10]
2	M	72	Y	Y	Diagnosis	ND	ND	2	1	62	21	11	3	NA	2.9	N	8.45	6.42	0.55	1.32	13.5	87.6	192	-20q11	46,XY[20]
3	M	65	Y	Y	Diagnosis	ND	ND	0	0	63	34	2	1	NA	1.8	N	5.6	3.53	0.56	1.34	14.4	92.3	269		45,X,-Y[14]/46,XY[6]
4	F	61	N	Y	Diagnosis	80	37	NA	0	35	12	16	0	NA	2.9	NA	2.9	1.22	0.43	0.61	7.4	88.4	109		46,XX[20]
					Follow up 1	3	ND	3	0	41	28	20	0	8	1.4	N	2.63	1.16	0.55	0.92	8.3	91.9	207		46,XX[20]
					Follow up 2	ND	ND	2	1	59	30	8	0	NA	1.9	N	5.31	3.51	0.83	0.77	10.3	91.9	226		46,XX[20]
5	M	63	N	Y	Diagnosis	10	10	NA	0	46	42	2	0	NA	1.1	N	3.48	0.28	1.25	1.37	10.1	82.7	179		46,XY[20]
					Follow up	ND	ND	1	0	50	39	10	0	NA	1.2	N	3.46	0.35	1.42	1.57	9.5	80.1	153		NA
6	M	63	Y	Y	Diagnosis	ND	ND	3	1	40	37	18	1	NA	1	N	6.31	2.59	0.35	2.92	12.5	86.1	173		46,XY[20]
					Relapse	90	42	NA	0	8	39	11	0	NA	0.2	N	1.56	0.09	0.05	0.95	8.4	81.5	19		41,XY,inv(1)(p13q32)[3],del(5)(q22q33),del(6)(q21q25)[3],-9, add(12)(p11.1),-13,-14,-15,add(16)(p13),-17,+1~3mar[cp7]/46,XY[8]
7	M	69	Y	Y	Diagnosis	ND	ND	1	1	44	40	14	0	NA	1.1	N	8.15	5.19	1.02	1.67	16.5	87.3	177		46,XY[20]
					Follow up	ND	ND	0	0	62	21	17	0	NA	2.9	N	9.27	6.26	0.87	1.89	13.5	87.9	158		46,XY[20]
8	M	78	N	Y	Diagnosis	90	91	NA	0	1	7	1	0	NA	0.1	NA	2.25	0.54	0.02	1.56	9.5	91.4	55		45,XY,i(7)(q10),del(12)(p12),-15[7]/46,XY[13]
					Follow up 1	70	32	NA	0	56	2	10	0	NA	28	NA	1.46	0.58	0.03	0.8	9.8	91.4	49		45,XY,i(7)(q10),del(12)(p12),-15[cp3]/81-83,idemx2,-3,-4,-11,-13,-14,-19[5]/46,XY[12]
					Follow up 2	ND	ND	2	0	28	59	11	0	NA	0.4	NA	2.75	1.42	0.77	0.47	10.7	89.2	74		46,XY[20]
9	M	74	Y	Y	Diagnosis	Minimal (<5%)	Rare	3	2	62	28	3	2	NA	2.2	N	5.83	2.74	0.99	2.1	15.5	93.7	65		46,XY[20]
10	M	73	Y	Y	Diagnosis	ND	ND	1	1	46	37	13	2	NA	1.2	N	2.44	0.85	0.32	1.27	15.2	86.9	84		46,XY[20]
					Relapse	70	34	NA	2	24	34	6	0	NA	0.7	NA	0.43	0.23	0.02	0.16	10	98.1	198		NA
11	M	42	Y	N	Diagnosis	ND	ND	1	1	68	20	10	0	NA	3.4	N	4.64	2.78	0.39	1.39	13.3	92.7	253		46,XY[20]
12	M	76	Y	Y	Diagnosis	ND	ND	2	1	66	16	15	0	NA	4.1	N	3.6	2.26	0.61	0.71	12.1	93.6	152		46,XY[20]
					Relapse	40	34	NA	0	46	15	5	0	NA	3	NA	3.39	3.48	0.62	0.86	10.5	89.4	95		NA
13	M	53	Y	Y	Diagnosis	ND	ND	4	2	59	22	9	4	NA	2.6	N	3.11	1.35	0.28	1.45	15.8	88.2	189		46,XY[20]
14	M	70	N	Y	Diagnosis	60	22	NA	1	36	26	12	3	NA	1.3	NA	1.81	1.15	0.14	0.98	8.5	86.8	167		46,XY[20]
15	M	64	N	N/A	Diagnosis	90	97	NA	NA	1	2	NA	NA	NA	NA	NA	15.64	2.35	0.47	11.1	8	92.8	6		46,XY,del(1)(p13p32),del(5)(q31q35),del(13)(q12q22),-15[16]/46,XY[4]
16	M	65	N	N/A	Diagnosis	50	34	NA	NA	42	18	6	NA	NA	2.3	NA	2.52	0.49	0.79	0.91	14.1	89.3	106		46,XY[20]
	M	Male
	F	Female
	Y	Yes
	N	No
	ND	Not detected
	NA	Not available

## Sheet: Table S1b
Patient	Tissue	Timepoint	Comment	Targeted	WES	WGS	scRNA-seq
1	Germline		BM-derived fibroblasts			BGI			0	0	1	0
	Bone marrow	Diagnosis		RHP		BGI	10x		1	0	1	1
	Bone marrow	Remission				BGI	10x		0	0	1	1
	Skin	Diagnosis		Oncopanel		BGI (FFPE)			1	0	1	0
	Skin	Relapse #1 (day 427)				BGI (FFPE)			0	0	1	0
	Skin	Relapse #2 (day 778)	post SCT			BGI (FFPE)			0	0	1	0
	Bone marrow	Relapse (day 791)	post SCT			BGI			0	0	1	0
2	Bone marrow	Diagnosis		RHP					1	0	0	0
	Skin	Diagnosis		Oncopanel					1	0	0	0
3	Germline		BM-derived fibroblasts			BGI			0	0	1	0
	Bone marrow	Diagnosis		RHP		BGI			1	0	1	0
	Skin	Diagnosis		Oncopanel					1	0	0	0
4	Bone marrow	Diagnosis		RHP					1	0	0	0
	Bone marrow	Follow up #1		RHP					1	0	0	0
	Bone marrow	Follow up #2		RHP					1	0	0	0
5	Bone marrow	Diagnosis		RHP			10x		1	0	0	1
	Skin	Diagnosis		Oncopanel					1	0	0	0
	Bone marrow	Follow up		RHP					1	0	0	0
6	Bone marrow	Diagnosis		RHP					1	0	0	0
	Bone marrow	Relapse		RHP					1	0	0	0
7	Germline		Uninvolved skin (frozen)		Illumina				0	1	0	0
	Bone marrow	Diagnosis		RHP	Illumina				1	1	0	0
	Skin	Diagnosis		Oncopanel	Illumina				1	1	0	0
	Bone marrow	Follow up		RHP					1	0	0	0
8	Bone marrow	Diagnosis		RHP					1	0	0	0
	Skin	Diagnosis		Oncopanel					1	0	0	0
	Bone marrow	Follow up #1		RHP					1	0	0	0
	Bone marrow	Follow up #2		RHP					1	0	0	0
9	Germline		BM-derived fibroblasts		BGI				0	1	0	0
	Bone marrow	Diagnosis		RHP	BGI		Seq-Well		1	1	0	1
	Skin	Diagnosis		Oncopanel	BGI				1	1	0	0
10	Germline		BM-derived fibroblasts		BGI				0	1	0	0
	Bone marrow	Diagnosis		RHP	BGI		10x		1	1	0	1
	Skin	Diagnosis #1		Oncopanel	BGI				1	1	0	0
	Skin	Diagnosis #2			BGI				0	1	0	0
	Skin	Relapse (day 329)	post SCT		BGI				0	1	0	0
	Bone marrow	Relapse (day 294)	post SCT		BGI		10x		0	1	0	1
11	Bone marrow	Diagnosis		RHP					1	0	0	0
12	Germline		Uninvolved bladder (FFPE)			BGI (FFPE)			0	0	1	0
	Bone marrow	Diagnosis		RHP		BGI	10x		1	0	1	1
	Skin	Diagnosis		Oncopanel		BGI (FFPE)			1	0	1	0
	Bone marrow	Relapse (day 387)				BGI	10x		0	0	1	1
13	Bone marrow	Diagnosis		RHP					1	0	0	0
14	Bone marrow	Diagnosis		RHP			10x		1	0	0	1
15	Bone marrow	Diagnosis		RHP			10x		1	0	0	1
16	Bone marrow	Diagnosis		RHP			10x		1	0	0	1
Total				32	12	13	11
