# Supplementary material for: Ultraviolet radiation shapes dendritic cell leukaemia transformation in the skin
Source: Nature. 2023 Jun 7;618(7966):834–41. doi: 10.1038/s41586-023-06156-8 (PMC10284703; doi:10.1038/s41586-023-06156-8)
Supplement: Supplementary file 5 — scRNA-seq analysis. Clinical information and quality metrics for scRNA-seq analysis of 6 healthy donors and 11 patient samples (Supplementary Table 3a). The top 50 marker genes for each of the 21 cell types identified by clustering of healthy bone marrow samples (Supplementary Table 3b). 45 genes that are significantly upregulated in malignant BPDCN cells compared with in healthy pDCs (Supplementary Table 3c). [file 41586_2023_6156_MOESM5_ESM.xlsx]

## Sheet: Table S3a
Supplementary Table 3 | Overview of scRNA-seq experiments and cell type-specific gene signatures (3 sheets)
Sample ID	Gender	Age	Tissue	Blasts by core biopsy	Blasts by aspirate smear	BM involvement (binary)	scRNA-seq technology	Cell number	UMIs mean	UMIs min	UMIs max	Genes mean	Genes min	Genes max
Healthy donor 1	M	31	Bone marrow			HD	10x 3' v3.1 (three wells)	3684	6631.61	2006	92616	1773.93	1001	7250	1
Healthy donor 2	F	37	Bone marrow			HD	10x 3' v3 (three wells)	4659	12644.2	2004	85935	2202.56	1001	7178	1
Healthy donor 3	M	45	Bone marrow			HD	10x 3' v3 (two wells)	1440	12837.7	2013	97323	2466.56	1002	7535	1
Healthy donor 4	M	75	Bone marrow			HD	10x 3' v3.1 (three wells)	5632	8315.49	2004	97718	2068.22	1002	7013	1
Healthy donor 5	M	74	Bone marrow			HD	10x 3' v3.1 (two wells)	2522	11040.9	2005	155281	2528.3	1002	8346	1
Healthy donor 6	M	52	Bone marrow			HD	Seq-Well S^3 (one array)	2474	8448.38	2001	54275	2567.24	1002	7482
Patient 1 Dx	M	70	Bone marrow	0.3	Not detected	Yes	10x 3' v3.1 (two wells)	2473	5831.1	2040	98528	1992.57	1011	7781	1
Patient 1 Remission	M	70	Bone marrow	Not detected	Not detected	No	10x 3' v3.1 (three wells)	10312	4883.88	2008	56686	1815.34	1001	6644
Patient 5 Dx	M	63	Bone marrow	0.1	0.1	No*	10x 3' v3.1 (two wells)	4145	5795.1	2001	78693	1972.71	1003	7390	1
Patient 9 Dx	M	74	Bone marrow	Minimal (<5%)	Rare	No	Seq-Well S^3 (two arrays)	4593	6479.67	2001	71457	2368.27	1008	7791
Patient 10 Dx	M	73	Bone marrow	Not detected	Not detected	No	10x 3' v3 (four wells)	10106	5613.83	2006	108382	1899.14	1006	8508	2
Patient 10 Relapse	M	74	Bone marrow	0.7	0.34	Yes	10x 3' v3 (two wells)	7498	8470.23	2002	71353	2412.1	1003	6918
Patient 12 Dx	M	76	Bone marrow	Not detected	Not detected	No	10x 3' v3.1 (two wells)	6862	7897.97	2025	64993	2322.98	1001	7268
Patient 12 Relapse	M	77	Bone marrow	0.4	0.34	Yes	10x 3' v3.1 (two wells)	5315	7315.92	2019	55994	2458.67	1001	6564
Patient 14 Dx	M	68	Bone marrow	0.6	0.22	Yes	10x 3' v3.1 (three wells)	7374	6711.49	2024	56539	2059.98	1001	6821	1
Patient 15 Dx	M	64	Bone marrow	>90%	0.97	Yes	10x 3' v3.1 (three wells)	3470	7057.79	2006	53288	2763.78	1002	7952	1
Patient 16 Dx	M	65	Bone marrow	0.5	0.34	Yes	10x 3' v3.1 (three wells)	4452	13614.9	2005	49608	3336.23	1022	6738	1
* This sample was classified as "without BM involvement" because flow cytometry on the same aspirate did not reveal BPDCN blasts.
1 See also DePasquale et al., 2022
2 See also Miller et al., 2022

## Sheet: Table S3b
HSPC	EarlyEry	LateEry	GMP	ProMono	Mono	ncMono	cDC	pDC	ProB	PreB	B	Plasma	CD4 Naive	CD4 Memory	CD8 Naive	CD8 Memory	CD8 Term Exh	Gamma Delta Like	NKT	NK
SPINK2	FAM178B	HBM	PRTN3	MPO	S100A9	FCGR3A	HLA-DPA1	IRF8	IGLL1	CD79B	MS4A1	IGKC	BCL11B	IL7R	CD8B	IL7R	GZMK	KLRB1	GZMH	GNLY
AREG	BLVRB	HBA2	ELANE	LYZ	S100A8	LST1	CST3	TCF4	DNTT	TCL1A	CD79A	IGHA1	LTB	LTB	NELL2	KLRB1	CCL5	CCL20	GNLY	NKG7
CDK6	PRDX2	HBB	MPO	RNASE2	S100A12	CDKN1C	FCER1A	CCDC50	VPREB1	IGHM	IGHM	IGLC2	KLF2	IL32	IL7R	GZMK	DUSP2	MT2A	NKG7	GZMB
AVP	APOC1	HBA1	AZU1	RETN	FCN1	AIF1	HLA-DRA	GZMB	STMN1	SOX4	BANK1	IGHG1	NOSIP	TRAC	OXNAD1	IL32	CCL4	DUSP2	CCL5	PRF1
NRIP1	TMEM14C	HBD	CTSG	ELANE	VCAN	IFITM3	HLA-DRB1	IRF7	VPREB3	VPREB3	RALGPS2	IGLC3	JUNB	BCL11B	CD8A	DUSP2	RGS1	IL7R	FGFBP2	FGFBP2
NPR3	REXO2	SLC4A1	PRSS57	PRTN3	CTSS	MS4A7	HLA-DPB1	JCHAIN	CD79B	VPREB1	IGHD	IGHG3	IL7R	CD3G	LEF1	JUN	CD8A	IER2	CST7	KLRD1
TSC22D1	SYNGR1	CA1	CALR	AZU1	CXCL8	SAT1	CD74	UGCG	SOX4	CD24	TNFRSF13C	IGHG2	DDIT4	ITGB1	CCR7	CCL5	CMC1	SLC4A10	GZMA	CCL3
MSI2	ATP5IF1	AHSP	RNASE2	LGALS1	CD14	SERPINA1	HLA-DQA1	PPP1R14B	MME	BCL7A	HLA-DQA1	IGHGP	LEPROTL1	CD3D	PDE3B	TNFAIP3	IL32	CD69	IL32	CCL4
CRHBP	KCNH2	HEMGN	NUCB2	SRGN	THBS1	FCER1G	SAMHD1	APP	TUBA1B	IRF4	CD74	JCHAIN	TCF7	CD3E	TCF7	CD69	TUBA4A	JUN	GZMM	SPON2
CD34	AHSP	GYPA	CLEC11A	S100A8	NAMPT	COTL1	HLA-DQB1	ITM2C	H4C3	IGLL1	HLA-DRA	IGHG4	MAL	TRBC2	PIK3IP1	CD2	GZMA	TNF	CD3D	CLIC3
RPL17	NME4	CA2	SERPINB1	CTSG	MNDA	S100A11	HLA-DRB5	PLD4	HMGN2	MME	CD37	IGLL5	LEF1	TRBC1	BCL11B	TRAC	CST7	BTG2	GZMB	KLRF1
LRRC75A	CA1	SLC25A37	MS4A3	ENO1	TYMP	LILRB2	ANXA2	LILRA4	MKI67	AFF3	HLA-DRB1	IGHM	CCR7	CD2	S100B	CD3E	CD8B	MT1X	CD3G	GZMA
EGFL7	KLF1	PRDX2	EREG	MNDA	TYROBP	CTSS	AREG	SERPINF1	TCL1A	H1-2	HLA-DPB1	IGHA2	SOCS3	SPOCK2	ABLIM1	CD3D	CD3D	NFKBIA	KLRG1	CST7
ANKRD28	PCLAF	ALAS2	SRGN	GRN	LYZ	CFD	LGALS1	IRF4	CD24	PCDH9	HLA-DQB1	MZB1	PIK3IP1	RCAN3	SARAF	JUNB	HCST	GZMK	CMC1	KLRB1
LAPTM4B	MPC2	GYPB	RPL17	ANXA2	PSAP	FTL	GSTP1	SCT	IGHM	NEIL1	CD83	TXNDC5	CD3G	CD52	TRABD2A	CXCR4	CRTAM	IL32	CTSW	CTSW
PRSS57	LMNA	BLVRB	P4HB	MS4A3	CST3	TCF7L2	HLA-DMA	IL3RA	TUBB	YBX3	HLA-DPA1	SSR4	CD3D	ETS1	ITK	ZFP36L2	CXCR4	NCR3	TRGC2	CD247
SOX4	HSPD1	SNCA	IGLL1	CSTA	CYBB	PSAP	S100A10	PLAC8	AKAP12	NIBAN3	CD79B	IGLL1	CD3E	TNFAIP3	CD3D	SPOCK2	CEMIP2	ID2	HCST	PTGDS
SMIM24	HMGA1	SPTA1	CPA3	PKM	S100A11	TIMP1	CLEC10A	PTGDS	TOP2B	ACSM3	BIRC3	HSP90B1	RCAN3	TCF7	SLFN5	BTG2	GZMM	KLRG1	SYNE1	IL2RB
HSP90AB1	AKR1C3	CENPF	RNASE3	MS4A6A	AIF1	CST3	VIM	C12orf75	HMGB1	NSMCE1	MEF2C	SEC11C	RPS27	SYNE2	CD3G	ARL4C	TRGC2	CCL5	CD8A	TRDC
CAVIN2	GLRX5	HMBS	GLUL	S100A9	SERPINA1	LYN	FGL2	SEC61B	TYMS	CD81	AFF3	IGHV3-23	TRBC2	LEPROTL1	RCAN3	SYNE2	CCL4L2	RORA	SAMD3	CD7
SERPINB1	TMEM14B	RHCE	C1QTNF4	LYST	PLBD1	C5AR1	HLA-DMB	BCL11A	TCF4	CD79A	FCRL1	IGKV1-5	TRAC	KLF2	ETS1	RORA	TRAC	PARP8	PPP2R5C	HOPX
MSRB3	HNRNPAB	H4C3	CAT	SLC44A1	PLAUR	CSF1R	BASP1	TPM2	H2AZ1	PAX5	LTB	IGKV4-1	SARAF	RORA	CD3E	TRBC2	XCL2	TNFAIP3	TRBC2	IFITM2
EREG	NFIA	MGST3	MYB	MKI67	SLC11A1	TNFRSF1B	CPVL	SPIB	PTMA	CCDC191	CD52	HERPUD1	RPL30	MAL	SATB1	BTG1	CD2	SPOCK2	SYNE2	CCL5
MACROH2A1	HEBP1	UROD	HSP90B1	APLP2	FGL2	SPI1	COTL1	MZB1	TOP2A	BACH2	CD22	IGLV3-1	OXNAD1	JUNB	ATM	LYAR	RUNX3	MYBL1	CD3E	FCGR3A
RPLP0	RPL22L1	H1-0	CANX	CFD	G0S2	TYROBP	ALDH2	SMPD3	EBF1	RCSD1	ADAM28	DERL3	TSHZ2	ARL4C	TGFBR2	LTB	PIK3R1	CCL3L3	C12orf75	XCL2
PRDX1	H4C3	SLC25A39	LRRC75A	LMNB1	FTL	CEBPB	CCDC88A	MAPKAPK2	CD9	TCF4	PAX5	FKBP11	IL6ST	DDIT4	SPOCK2	ID2	SH2D1A	DUSP1	KLRD1	CD160
EBPL	DUT	RHAG	CDK6	SERPINB10	MAFB	PECAM1	KCTD12	CLEC4C	HMGB2	CXXC5	SWAP70	IGHV3-30	TRABD2A	RGS1	LEPROTL1	IER2	TRBC2	PMAIP1	PRF1	GZMM
MYB	TUBB	H3C2	ANKRD28	HMGN2	SAT1	HMOX1	CIITA	CD74	ACTG1	DTX1	BLK	ITM2C	TRBC1	INPP4B	PGGHG	NFKBIA	CD3E	IER5	CD52	SYNE1
EEF2	EPCAM	TSPO2	SMIM24	GAPDH	C5AR1	ASAH1	ANXA5	SOX4	ARPP21	MZB1	VPREB3	XBP1	FHIT	SARAF	NOSIP	CD3G	CCL3	TMEM107	APOBEC3G	EFHD2
FLT3	METAP2	GYPC	ENO1	SAMHD1	LST1	IFITM2	IGSF6	SLC15A4	SMC4	H1-10	MARCHF1	PRDX4	RPS29	PIK3IP1	TOB1	DDIT4	CD69	CD3E	B2M	CMC1
NPM1	TYMS	TFRC	MGST1	VIM	MS4A6A	LYPD2	IRF8	RASD1	RCSD1	SPTBN1	EZR	HDLBP	RPL32	NOSIP	TXNIP	BCL11B	KLRG1	GZMA	PLAAT4	SAMD3
NUCB2	ALDH1A1	H1-5	HSPA5	SYK	NCF2	FTH1	PAK1	GAPT	SPTBN1	RGS2	FCER2	IGKV3-20	RPL13	TXNIP	IL6ST	MAF	KLRD1	EGR1	TRBC1	ABHD17A
ANGPT1	CCT6A	HMGB2	IGFBP7	STMN1	COTL1	MAFB	IL13RA1	DERL3	CD81	CFAP73	KLF2	SLAMF7	RPL34	FYB1	RPS26	PARP8	MAF	MAF	CD99	FCER1G
EIF3E	UROD	MKI67	ERLIN1	CCDC88A	CEBPD	TYMP	FLT3	RRBP1	H1-5	HLA-DRA	HLA-DRB5	UBE2J1	RPS12	GSTK1	NDFIP1	HCST	TRBC1	CD8A	ADGRG1	HCST
MMRN1	RAN	MYL4	AREG	TKT	CD68	WARS1	KLF4	CLIC3	PCLAF	C16orf74	COBLL1	SEL1L	RPS25	GPR183	TRBC2	CD48	CTSW	JUNB	CD2	MATK
IMPDH2	UBAC1	ANK1	NCOA4	ANXA1	CEBPB	CLEC7A	GPR183	TGFBI	H1-10	CMTM7	HLA-DMB	SEL1L3	RPL21	ZFP36L2	MGAT4A	TC2N	TSPYL2	CD2	LYAR	XCL1
CYTL1	TFRC	RAD23A	NME2	CLEC11A	GRN	APOBEC3A	CTSZ	MPEG1	FAM111B	TCF3	FCMR	ERLEC1	RPL38	ARID5B	TRAC	CD96	ZNF331	GBP5	PYHIN1	TXK
C1QTNF4	ATP5MC1	EPB42	HGF	TSPO	CLEC7A	LRRC25	OGFRL1	MAP1A	MSI2	H3-3B	P2RX5	IGHV3-21	CAMK4	PBXIP1	RGS10	TNF	XCL1	ZFP36	ARL4C	MYBL1
HNRNPA1	HMGB1	HAGH	TENT5A	H2AZ1	CSTA	POU2F2	JAML	NPC2	CD79A	AEBP1	NIBAN3	ELL2	CD48	AP3M2	MAML2	B2M	NKG7	MT1E	CD8B	KLRC1
BEX3	PRKAR2B	UBE2S	VAMP8	VCAN	CSF3R	FGL2	MAP3K8	RNASE6	SLC25A5	HLA-DPB1	TCL1A	FCRL5	TOMM7	CD48	CLEC2D	GBP5	ZFP36	CXCR4	MYL12A	PYHIN1
CD164	TUBA1B	SELENBP1	GPI	RAB32	MPEG1	MTSS1	SULF2	RUNX2	PCNA	TMEM243	CD24	SDC1	RPS13	TRAT1	CD7	LEPROTL1	FYN	GPR171	CALM1	TYROBP
PROM1	MYL4	ABCB10	RPLP0	ANXA5	IER3	PILRA	LYZ	NIBAN3	H3C2	APBB2	ARHGAP24	PDIA4	RPS27A	CDC14A	CD27	EML4	CD3G	CD160	ABHD17A	ADGRG1
PCDH9	SMIM1	FAM210B	MLEC	SERPINB1	CTSD	NAMPT	DPYSL2	ALOX5AP	PDLIM1	MEX3C	CD69	MAN1A1	CYTIP	CORO1B	SLC38A1	PIK3IP1	CD160	FOS	HLA-C	RUNX3
PBX1	MAP2K2	PTTG1	SPN	RFLNB	APLP2	BCL2A1	C1orf162	P2RY14	TCF3	HRK	HVCN1	TP53INP1	RPL9	TRADD	RPS12	CD52	SRSF7	ODF2L	SH3BGRL3	MYOM2
GUCY1A1	HMBS	SMIM1	PDIA6	RNASE3	FOS	RHOC	LGALS2	GPR183	PARP1	ASXL1	MARCKS	SPCS2	ARL4C	CD28	RPL34	MT2A	BTG1	ARL4C	MT2A	SYNE2
NREP	HMGN5	TUBA1B	NAP1L1	GSTP1	S100A6	ZFAND5	CAPG	PLEK	PAX5	EBF1	IRF8	HSPA5	RPL11	RPS27	CAMK4	PPP2R5C	STK17A	CCL4	EFHD2	ID2
NAP1L1	PCNA	SOX6	KBTBD11	P4HB	FPR1	LILRA5	CSF2RA	SELENOS	VDAC1	WASF1	HLA-DMA	SELENOS	RPL36	ITK	TTN	ZFP36	PLAAT4	HCST	CCL4	JAK1
NME2	TIMM13	GLRX5	CSF3R	HSP90B1	BRI3	STXBP2	SGK1	SPCS1	NUCKS1	LDLRAD4	POU2F2	SSR3	RPL10	EVL	TNFAIP3	RUNX3	ZFP36L2	CD96	TMSB4X	GZMH
RPS4X	LMO2	TUBB4B	PDIA3	CANX	CFD	RHOB	ANXA1	LDLRAD4	MLXIP	CD38	PLPP5	CREB3L2	RPS15A	DGKA	KLRK1	PRDM1	DDIT4	GPR65	DUSP2	ARL4C
HINT1	GYPC	FECH	TM7SF3	TOP2A	TSPO	VSIR	AHNAK	CD2AP	CENPU	H2AC6	FCRL2	IGLV6-57	TPT1	CYLD	ITGA6	TSC22D3	ID2	TRBC2	CLEC2B	SYTL3

## Sheet: Table S3c
IGLL1
HES6
SERPINB2
ARPP21
PDLIM1
TCL1A
SCN3A
LAMP5
VAMP5
PLVAP
TNNI2
FCER1A
GXYLT2
VPREB1
WASF1
TRDC
NUCB2
SERHL2
HMSD
MYBPH
TFDP2
CLEC11A
MARCKSL1
VIPR2
SOX4
FYB1
MPPED2
RAMP1
GSTP1
CEP70
CHCHD7
NTM
LAT2
BCL2
S100A4
GLUL
MS4A4E
CSMD1
SUSD1
PLPP1
FHIT
CADM1
STMN1
ICAM2
ADAMTS18
