# Supplementary material for: Ultraviolet radiation shapes dendritic cell leukaemia transformation in the skin
Source: Nature. 2023 Jun 7;618(7966):834–41. doi: 10.1038/s41586-023-06156-8 (PMC10284703; doi:10.1038/s41586-023-06156-8)
Supplement: Supplementary file 6 — Single-cell genotyping primers. Oligonucleotides that were used for XV-seq, including site-specific primers (Supplementary Table 4a), universal primers for Seq-Well S3 (Supplementary Table 4b) and universal primers for 10x v.3 3′ libraries (Supplementary Table 4c). [file 41586_2023_6156_MOESM6_ESM.xlsx]

## Sheet: Table S4a (Mutation-specific)
Supplementary Table 4 | Primers for single-cell genotyping (3 sheets)
Primer name	Mutation within sequenced region	Used for libraries	Mutation	Mutation type	Founder or progression mutation	Genotyping efficiency (% of cells)	Mutation identified by…	Primer sequence (5' to 3')	Note
ASXL1-2046	ASXL1.L697fs*	Pt1Dx, Pt1Rem	TG/T	FRAME_SHIFT	Founder	0.2, 0.3	RHP targeted sequencing	CACCCGAGAATTCCACACCCCTGGAAAGTGTACGT
FAM98C-903	FAM98C.G228S	Pt1Dx, Pt1Rem	G/A	MISSENSE	Progression	6, 6.6	WGS	CACCCGAGAATTCCACTGTGCCATCAACAAGGTGC	Highly detected in skin samples, low at dx, low at remission, chromosome loss (similar to the other two but not as highly expressed). Primer will bind transcript variant 1, not 2.
SETX-10691	SETX.3pUTR	Pt1Dx, Pt1Rem	G/A	THREE_PRIME_UTR	Progression	4.6, 4.5	WGS	CACCCGAGAATTCCAAGCTGCGATTTGGCAAACAG	Highly detected in skin samples, low at dx, low at remission, chr9 loss
SMARCC1-5233	SMARCC1.3pUTR	Pt1Dx, Pt1Rem	G/A	THREE_PRIME_UTR	Progression	3, 2.5	WGS	CACCCGAGAATTCCATCCCCTGGAGTCCGAGAAG	Highly detected in skin samples, low at dx, low at remission, chr3 loss
TET2-2847	TET2.Q960*	Pt1Dx, Pt1Rem	C/T	NONSENSE	Founder	1, 1.1	RHP targeted sequencing	CACCCGAGAATTCCATGCTGCTCTAAGGTGGCATC
TET2-796	TET2.N281fs*	Pt5Dx	ACT/A	FRAME_SHIFT	Founder	4.27021	RHP targeted sequencing	CACCCGAGAATTCCACACCCATCGCATACCTCAGG
TET2-4135	TET2.V1395fs*	Pt5Dx	G/GTA	SPLICE_SITE	Founder	5.47648	RHP targeted sequencing	CACCCGAGAATTCCAGCTCATGCCCACAGAGACTT
ZRSR2-500	ZRSR2.Y175*	Pt5Dx	C/G	NONSENSE	Founder	5.98311	RHP targeted sequencing	CACCCGAGAATTCCAAGGATCGAGCTAATTGTCCCT
CUX1-2707	CUX1.L911fs*	Pt9Dx	GC/G	FRAME_SHIFT	Founder	1.63292	RHP targeted sequencing	/5Biosg/GTCTCGTGGGCTCGGAGATGTGTATAAGAGACAGAGCGAGACACCACAGAACAG	Seq-Well S^3 (all the others are 10x Genomics 3' v3/v3.1)
TET2-4291	TET2.E1437fs*	Pt9Dx	G/GA	FRAME_SHIFT	Founder	9.86283	RHP targeted sequencing	/5Biosg/GTCTCGTGGGCTCGGAGATGTGTATAAGAGACAGAGTGTGGAAGCTCAGGAGGA	Seq-Well S^3 (all the others are 10x Genomics 3' v3/v3.1)
TET2-4592	TET2.Q1547*	Pt9Dx	C/T	STOP_GAINED	Founder	3.83192	RHP targeted sequencing	/5Biosg/GTCTCGTGGGCTCGGAGATGTGTATAAGAGACAGTACAGAAGCAGCCACCACAG	Seq-Well S^3 (all the others are 10x Genomics 3' v3/v3.1)
ACAP2-239	ACAP2.L97L	Pt10Dx, Pt10Rel	G/A	SYNONYMOUS	Progression	27.6, 29.6	WES	CACCCGAGAATTCCATGACCAAGTTTTCTGACAGTCT	Skin-specific mutation
ASXL1-1886	ASXL1.G642fs	Pt10Dx, Pt10Rel	A/AG	FRAME_SHIFT	Founder	0.4, 0.9	RHP targeted sequencing	CACCCGAGAATTCCAGTCACCACTGCCATAGAGAGG	Independently validated with ASXL1.1898 primer (see Methods).
CWF19L2-613	CWF19L2.K221R	Pt10Dx, Pt10Rel	T/C	MISSENSE	Progression	9.8, 10.3	WES	CACCCGAGAATTCCAGGTGGGACAGGTCTTCCAC	Skin-specific mutation
DOLPP1-633	DOLPP1.R227S	Pt10Dx, Pt10Rel	G/C	SPLICE_SITE	Progression	0.2, 0.3	WES	CACCCGAGAATTCCATCCCAACGTACTCTGGTTTGAG	Skin-specific mutation. Annotated as splice donor variant in WES.
HNRNPUL1-1629	HNRNPUL1.F559F	Pt10Dx, Pt10Rel	C/T	SYNONYMOUS	Progression	6.2, 20.1	WES	CACCCGAGAATTCCAGAACCGAGGGGGAGGCAG	Skin-specific mutation. Annotated as f659f in WES.
MAP4K5-1949	MAP4K5.P667S	Pt10Dx, Pt10Rel	G/A	MISSENSE	Progression	1.2, 2.8	WES	CACCCGAGAATTCCAAGTGGTATGAGCCAATGCAGA	Skin-specific mutation
PRKDC-10039	PRKDC.D3353N	Pt10Dx	C/T	MISSENSE	Unknown	4.82881	WES	CACCCGAGAATTCCATGCCTTGCTGAAATCGAGGA	Might be a subclonal expansion at diagnosis that then disappears.
RAB9A-575	RAB9A.3pUTR	Pt10Dx, Pt10Rel	T/A	THREE_PRIME_UTR	Progression	35.8, 37.6	WES	CACCCGAGAATTCCAGAAAGCCCAAGCCTAGCTCA	Skin-specific mutation on X chromosome
RPS24-40	RPS24.I25T	Pt10Dx	T/C	MISSENSE	Founder	98.9907	WES	CACCCGAGAATTCCAACCAACCGACTACTTCAGAGG	Present in marrow & skin (presumably clonal precursor to skin tumor). Primer is in prior exon and detects all transcript variants.
SMARCD1-1330	SMARCD1.L456F	Pt10Dx	C/T	MISSENSE	Founder	0.771819	WES	CACCCGAGAATTCCACTTTGCCAGAGACCCTCAGG	Similar presence across tissues as RPS24. Only transcript variant 1 contains this intron.
TET2-4104	TET2.H1380Y	Pt10Dx, Pt10Rel	C/T	MISSENSE	Founder	1.9, 5.1	RHP targeted sequencing	CACCCGAGAATTCCACTCAGGGGTCACTGCATGTT	Clone 2 (not found in relapse)
TET2-3078	TET2.Q1034*	Pt10Dx, Pt10Rel	C/T	STOP_GAINED	Founder	1.1, 3.3	RHP targeted sequencing	CACCCGAGAATTCCAGACCATGGAGCAGCATCTGA	Clone 1 (also found in relapse)
TET2-3626	TET2.R1216*	Pt10Dx, Pt10Rel	C/T	STOP_GAINED	Founder	1.1, 3.1	RHP targeted sequencing	CACCCGAGAATTCCATACTGTGTTTGGTGCGGGAG	Clone 2 (not found in relapse)
TET2-2340	TET2.S792*	Pt10Dx, Pt10Rel	C/G	STOP_GAINED	Founder	1.2, 2.7	RHP targeted sequencing	CACCCGAGAATTCCAAGTGGAAGAATGTTTTCATGGTGA	Clone 1 (also found in relapse)
MTAP-308	CDKN2a hom. deletion	Pt10Dx, Pt10Rel		Large deletion	Progression	13.2, 28.5	WES	CACCCGAGAATTCCAAGCCCGGCGATATTGTCATT	Skin-specific mutation indicating CDKN2A deletion. One primer/PCR, five aberrant splicing acceptor sites.
MALAT1-5155	MALAT1.n.G3541A	Pt12Dx, Pt12Rel	G/A	LINCRNA	Progression	0.1, 11	WGS	CACCCGAGAATTCCATGTCAAGCTATAACCACAAAAATAATG	Highly detected in relapse, barely detected in marrow by WGS. Dx single-cell genotyping yielded few reads.
NFIC-1529	NFIC.3pUTR	Pt12Dx, Pt12Rel	G/A	THREE_PRIME_UTR	Progression	2.8, 8.4	WGS	CACCCGAGAATTCCAAAAGGTCTTCTTCCCTCGCC	Highly detected in relapse, barely detected in marrow by WGS. Dx single-cell genotyping yielded few reads.
NOTCH1-8738	NOTCH1.3pUTR	Pt12Dx, Pt12Rel	C/T	THREE_PRIME_UTR	Progression	1.5, 8.5	WGS	CACCCGAGAATTCCACACATTGAGCTGTGCAACGC	Highly detected in relapse, barely detected in marrow by WGS. Dx single-cell genotyping yielded few reads.
TET2-4588	TET2.Q1537*	Pt12Dx, Pt12Rel	C/T	STOP_GAINED	Founder	0.4, 22.8	RHP targeted sequencing	CACCCGAGAATTCCACCTCTACAGAAGCAGCCACC	Dx single-cell genotyping yielded few reads.
ETV6-1070	ETV6.R369W	Pt14Dx	CC/TT	MISSENSE	Progression	5.91267	RHP targeted sequencing	CACCCGAGAATTCCATCATCCGATGGGAGGACAAAG
EZH2-362	EZH2.P132L	Pt14Dx	G/A	MISSENSE	Unknown	9.65555	RHP targeted sequencing	CACCCGAGAATTCCATGGTGGAAGATGAAACTGTTTTACA	Variant of unknown significance
IDH2 -392	IDH2.R140Q	Pt14Dx	C/T	MISSENSE	Progression	40.792	RHP targeted sequencing	CACCCGAGAATTCCATGTGGAAAAGTCCCAATGGAAC
ASXL1-2398	ASXL1.V807fs*	Pt15Dx	TC/T	FRAME_SHIFT	Unknown	1.44092	RHP targeted sequencing	CACCCGAGAATTCCAGATGAGGAGCAAGGACCCAC
TET2-4509	TET2.R1516*	Pt15Dx	C/T	STOP_GAINED	Unknown	4.55331	RHP targeted sequencing	CACCCGAGAATTCCAAAACGCAAGCCAGGCTAAAC
U2AF1-65	U2AF1.S34F	Pt15Dx	G/A	MISSENSE	Unknown	83.7752	RHP targeted sequencing	CACCCGAGAATTCCATCAAAATTGGAGCATGTCGTCA
ASXL1-2046	ASXL1.R693*	Pt16Dx	C/T	STOP_GAINED	Unknown	1.57233	RHP targeted sequencing	CACCCGAGAATTCCACACCCCTGGAAAGTGTACGT
TET2-2595	TET2.Q876*	Pt16Dx	C/T	STOP_GAINED	Unknown	4.89668	RHP targeted sequencing	CACCCGAGAATTCCAGCAATATTTTCCAAATAATGTGATCCC
TET2-2340	TET2.S794*	Pt16Dx	C/A	STOP_GAINED	Unknown	5.30099	RHP targeted sequencing	CACCCGAGAATTCCAAGTGGAAGAATGTTTTCATGGTGA
ZRSR2-331	ZRSR2.R126*	Pt16Dx	C/T	STOP_GAINED	Unknown	0.49416	RHP targeted sequencing	CACCCGAGAATTCCATGGGAAGAACAGCAGAGGAA
	Additional information can be found on	https://github.com/petervangalen/Single-cell_BPDCN/blob/main/04_XV-seq/XV-seq_overview.xlsx

## Sheet: Table S4b (Seq-Well)
Generic primers
Name	Sequence (5' to 3')	Scale	Purification			Note
SMART-AC	AAGCAGTGGTATCAACGCAGAGT*A*C					This reverse primer is common to all biotin-PCR reactions
P5_SMART_Hybrid	AATGATACGGCGACCACCGAGATCTACACGCCTGTCCGCGGAAGCAGTGGTATCAACGCAGAGT*A*C					This reverse primer is common to all second PCR reactions, if using only the P7 index
CR1P	GCCTGTCCGCGGAAGCAGTGGTATCAACGCAGAGTAC	100nm	HPLC			NextSeq spike-in for Seq-Well S^3 runs
Ci5P	GTACTCTGCGTTGATACCACTGCTTCCGCGGACAGGC	100nm	HPLC			NextSeq spike-in for Seq-Well S^3 dual index runs
Barcoded primers for dual indexed libraries
Name	Sequence (5' to 3')	Scale	Purification	Barcode	bcl2fastq	Note
N70D_P7_BC01	CAAGCAGAAGACGGCATACGAGATAAGTAGAGGTCTCGTGGGCTCGGAGATGT	100nm	HPLC	AAGTAGAG	CTCTACTT
N70D_P7_BC02	CAAGCAGAAGACGGCATACGAGATGGTCCAGAGTCTCGTGGGCTCGGAGATGT	100nm	HPLC	GGTCCAGA	TCTGGACC
N70D_P7_BC03	CAAGCAGAAGACGGCATACGAGATGCACATCTGTCTCGTGGGCTCGGAGATGT	100nm	HPLC	GCACATCT	AGATGTGC
N70D_P7_BC04	CAAGCAGAAGACGGCATACGAGATTTCGCTGAGTCTCGTGGGCTCGGAGATGT	100nm	HPLC	TTCGCTGA	TCAGCGAA
N70D_P7_BC05	CAAGCAGAAGACGGCATACGAGATAGCAATTCGTCTCGTGGGCTCGGAGATGT	100nm	HPLC	AGCAATTC	GAATTGCT
N70D_P7_BC06	CAAGCAGAAGACGGCATACGAGATCACATCCTGTCTCGTGGGCTCGGAGATGT	100nm	HPLC	CACATCCT	AGGATGTG
N70D_P7_BC07	CAAGCAGAAGACGGCATACGAGATCCAGTTAGGTCTCGTGGGCTCGGAGATGT	100nm	HPLC	CCAGTTAG	CTAACTGG
N70D_P7_BC08	CAAGCAGAAGACGGCATACGAGATAAGGATGTGTCTCGTGGGCTCGGAGATGT	100nm	HPLC	AAGGATGT	ACATCCTT
N70D_P7_BC09	CAAGCAGAAGACGGCATACGAGATACACGATCGTCTCGTGGGCTCGGAGATGT	100nm	HPLC	ACACGATC	GATCGTGT
N70D_P7_BC10	CAAGCAGAAGACGGCATACGAGATCATGCTTAGTCTCGTGGGCTCGGAGATGT	100nm	HPLC	CATGCTTA	TAAGCATG
N70D_P7_BC11	CAAGCAGAAGACGGCATACGAGATGTATAACAGTCTCGTGGGCTCGGAGATGT	100nm	HPLC	GTATAACA	TGTTATAC
N70D_P7_BC12	CAAGCAGAAGACGGCATACGAGATTGCTCGACGTCTCGTGGGCTCGGAGATGT	100nm	HPLC	TGCTCGAC	GTCGAGCA
N70D_P7_BC13	CAAGCAGAAGACGGCATACGAGATAACTTGACGTCTCGTGGGCTCGGAGATGT	100nm	HPLC	AACTTGAC	GTCAAGTT
N70D_P7_BC14	CAAGCAGAAGACGGCATACGAGATAGTTGCTTGTCTCGTGGGCTCGGAGATGT	100nm	HPLC	AGTTGCTT	AAGCAACT
N70D_P7_BC15	CAAGCAGAAGACGGCATACGAGATTCGGAATGGTCTCGTGGGCTCGGAGATGT	100nm	HPLC	TCGGAATG	CATTCCGA
N70D_P7_BC16	CAAGCAGAAGACGGCATACGAGATTTGAGCCTGTCTCGTGGGCTCGGAGATGT	100nm	HPLC	TTGAGCCT	AGGCTCAA
N70D_P7_BC17	CAAGCAGAAGACGGCATACGAGATTGTTCCGAGTCTCGTGGGCTCGGAGATGT	100nm	HPLC	TGTTCCGA	TCGGAACA
N70D_P7_BC18	CAAGCAGAAGACGGCATACGAGATAGGATCTAGTCTCGTGGGCTCGGAGATGT	100nm	HPLC	AGGATCTA	TAGATCCT
N70D_P7_BC19	CAAGCAGAAGACGGCATACGAGATCATAGCGAGTCTCGTGGGCTCGGAGATGT	100nm	HPLC	CATAGCGA	TCGCTATG
N70D_P7_BC20	CAAGCAGAAGACGGCATACGAGATCCTATGCCGTCTCGTGGGCTCGGAGATGT	100nm	HPLC	CCTATGCC	GGCATAGG
N70D_P7_BC21	CAAGCAGAAGACGGCATACGAGATTGTCGGATGTCTCGTGGGCTCGGAGATGT	100nm	HPLC	TGTCGGAT	ATCCGACA
N70D_P7_BC22	CAAGCAGAAGACGGCATACGAGATATAGCGTCGTCTCGTGGGCTCGGAGATGT	100nm	HPLC	ATAGCGTC	GACGCTAT
N70D_P7_BC23	CAAGCAGAAGACGGCATACGAGATCCTACCATGTCTCGTGGGCTCGGAGATGT	100nm	HPLC	CCTACCAT	ATGGTAGG
N70D_P7_BC24	CAAGCAGAAGACGGCATACGAGATATTCTAGGGTCTCGTGGGCTCGGAGATGT	100nm	HPLC	ATTCTAGG	CCTAGAAT
N70D_P5_BC01	AATGATACGGCGACCACCGAGATCTACACATCGACTGGCCTGTCCGCGGAAGCAGTGGTATCAACGCAGAGT*A*C	100nm	HPLC	ATCGACTG	CAGTCGAT
N70D_P5_BC02	AATGATACGGCGACCACCGAGATCTACACCGGTTCTTGCCTGTCCGCGGAAGCAGTGGTATCAACGCAGAGT*A*C	100nm	HPLC	CGGTTCTT	AAGAACCG
N70D_P5_BC03	AATGATACGGCGACCACCGAGATCTACACAACCTCTTGCCTGTCCGCGGAAGCAGTGGTATCAACGCAGAGT*A*C	100nm	HPLC	AACCTCTT	AAGAGGTT
N70D_P5_BC04	AATGATACGGCGACCACCGAGATCTACACCGCATATTGCCTGTCCGCGGAAGCAGTGGTATCAACGCAGAGT*A*C	100nm	HPLC	CGCATATT	AATATGCG
N70D_P5_BC05	AATGATACGGCGACCACCGAGATCTACACCTGCTCCTGCCTGTCCGCGGAAGCAGTGGTATCAACGCAGAGT*A*C	100nm	HPLC	CTGCTCCT	AGGAGCAG
N70D_P5_BC06	AATGATACGGCGACCACCGAGATCTACACGCTGCACTGCCTGTCCGCGGAAGCAGTGGTATCAACGCAGAGT*A*C	100nm	HPLC	GCTGCACT	AGTGCAGC
N70D_P5_BC07	AATGATACGGCGACCACCGAGATCTACACCCTGTCATGCCTGTCCGCGGAAGCAGTGGTATCAACGCAGAGT*A*C	100nm	HPLC	CCTGTCAT	ATGACAGG
N70D_P5_BC08	AATGATACGGCGACCACCGAGATCTACACCACTTCATGCCTGTCCGCGGAAGCAGTGGTATCAACGCAGAGT*A*C	100nm	HPLC	CACTTCAT	ATGAAGTG
N70D_P5_BC09	AATGATACGGCGACCACCGAGATCTACACAATACCATGCCTGTCCGCGGAAGCAGTGGTATCAACGCAGAGT*A*C	100nm	HPLC	AATACCAT	ATGGTATT
N70D_P5_BC10	AATGATACGGCGACCACCGAGATCTACACATGAATTAGCCTGTCCGCGGAAGCAGTGGTATCAACGCAGAGT*A*C	100nm	HPLC	ATGAATTA	TAATTCAT
N70D_P5_BC11	AATGATACGGCGACCACCGAGATCTACACTGCTTCACGCCTGTCCGCGGAAGCAGTGGTATCAACGCAGAGT*A*C	100nm	HPLC	TGCTTCAC	GTGAAGCA
N70D_P5_BC12	AATGATACGGCGACCACCGAGATCTACACATCCTTAAGCCTGTCCGCGGAAGCAGTGGTATCAACGCAGAGT*A*C	100nm	HPLC	ATCCTTAA	TTAAGGAT
N70D_P5_BC13	AATGATACGGCGACCACCGAGATCTACACGCTAGCAGGCCTGTCCGCGGAAGCAGTGGTATCAACGCAGAGT*A*C	100nm	HPLC	GCTAGCAG	CTGCTAGC
N70D_P5_BC14	AATGATACGGCGACCACCGAGATCTACACTAGCATTGGCCTGTCCGCGGAAGCAGTGGTATCAACGCAGAGT*A*C	100nm	HPLC	TAGCATTG	CAATGCTA
N70D_P5_BC15	AATGATACGGCGACCACCGAGATCTACACCTACATTGGCCTGTCCGCGGAAGCAGTGGTATCAACGCAGAGT*A*C	100nm	HPLC	CTACATTG	CAATGTAG
N70D_P5_BC16	AATGATACGGCGACCACCGAGATCTACACTCATTCGAGCCTGTCCGCGGAAGCAGTGGTATCAACGCAGAGT*A*C	100nm	HPLC	TCATTCGA	TCGAATGA
N70D_P5_BC17	AATGATACGGCGACCACCGAGATCTACACTTAGCCAGGCCTGTCCGCGGAAGCAGTGGTATCAACGCAGAGT*A*C	100nm	HPLC	TTAGCCAG	CTGGCTAA
N70D_P5_BC18	AATGATACGGCGACCACCGAGATCTACACGAACTTCGGCCTGTCCGCGGAAGCAGTGGTATCAACGCAGAGT*A*C	100nm	HPLC	GAACTTCG	CGAAGTTC
N70D_P5_BC19	AATGATACGGCGACCACCGAGATCTACACGACGGTTAGCCTGTCCGCGGAAGCAGTGGTATCAACGCAGAGT*A*C	100nm	HPLC	GACGGTTA	TAACCGTC
N70D_P5_BC20	AATGATACGGCGACCACCGAGATCTACACCAAGCTTAGCCTGTCCGCGGAAGCAGTGGTATCAACGCAGAGT*A*C	100nm	HPLC	CAAGCTTA	TAAGCTTG
N70D_P5_BC21	AATGATACGGCGACCACCGAGATCTACACTCAGGCTTGCCTGTCCGCGGAAGCAGTGGTATCAACGCAGAGT*A*C	100nm	HPLC	TCAGGCTT	AAGCCTGA
N70D_P5_BC22	AATGATACGGCGACCACCGAGATCTACACTACTCCAGGCCTGTCCGCGGAAGCAGTGGTATCAACGCAGAGT*A*C	100nm	HPLC	TACTCCAG	CTGGAGTA
N70D_P5_BC23	AATGATACGGCGACCACCGAGATCTACACGCTTCCTAGCCTGTCCGCGGAAGCAGTGGTATCAACGCAGAGT*A*C	100nm	HPLC	GCTTCCTA	TAGGAAGC
N70D_P5_BC24	AATGATACGGCGACCACCGAGATCTACACTTCTTGGCGCCTGTCCGCGGAAGCAGTGGTATCAACGCAGAGT*A*C	100nm	HPLC	TTCTTGGC	GCCAAGAA
				^ On NovaSeq, for P5-i5 / index 2, use the barcode (column E) for demultiplexing, not the reverse complement
To make primer mixes for PCR2, resuspend all at 100 µM in TE. Then:
Mix 90 µl TE + 5 µl N70D_P7_BCXX + 5 µl N70D_P5_BCXX
Use 2 µl / PCR reaction (final: 0.2 µM each in a 50 ul reaction)

## Sheet: Table S4c (10x)
MISCELLANEOUS
#	Name	Full name	Sequence (5' to 3')	Scale	Purification	Note
		IDT tube paste
PvG1199	P5-generic	PvG1199-P5-generic	AATGATACGGCGACCACCGAGATCTACAC	25nm	STD	From nam,landau2019somatic Table S5. Not needed for XV-seq.
PvG1200	PartialRead1	PvG1200-PartialRead1	CTACACGACGCTCTTCCGATCT	25nm	STD	Use with PvG1202 for full-length cDNA amplification (optional but recommended)
PvG1202	PartialTSO	PvG1202-PartialTSO	AAGCAGTGGTATCAACGCAGAG	25nm	STD	Use with PvG1200 for full-length cDNA amplification (optional but recommended)
PvG1201	10x-Ci5P	PvG1201-10x-Ci5P	AGATCGGAAGAGCGTCGTGTAGGGAAAGA	100nm	HPLC	Index2 spike-in for dual index sequencing (if using Illumina Reverse Complement Workflow)
PvG1282	10x-Ci7P	PvG1282-10x-Ci7P	TGGAATTCTCGGGTGCCAAGGAACTCCAGTCAC	100nm	HPLC	Index1 spike-in for dual index sequencing (if using Illumina Reverse Complement Workflow)
SAMPLE INDEX PCR PRIMERS
Barcode	bcl2fastq	Name	Sequence (5' to 3')	Scale	Purification	Note
		IDT specs (order in 96 deep well plate at 10 µM)
CGCATGTTAC	GTAACATGCG	XV-P7-i7-BC01	CAAGCAGAAGACGGCATACGAGATCGCATGTTACGTGACTGGAGTTCCTTGGCACCCGAGAATTCCA	100nm	HPLC
TTTGATCCAC	GTGGATCAAA	XV-P7-i7-BC02	CAAGCAGAAGACGGCATACGAGATTTTGATCCACGTGACTGGAGTTCCTTGGCACCCGAGAATTCCA	100nm	HPLC
TTTCGTAGTG	CACTACGAAA	XV-P7-i7-BC03	CAAGCAGAAGACGGCATACGAGATTTTCGTAGTGGTGACTGGAGTTCCTTGGCACCCGAGAATTCCA	100nm	HPLC
CTCGCTAGAG	CTCTAGCGAG	XV-P7-i7-BC04	CAAGCAGAAGACGGCATACGAGATCTCGCTAGAGGTGACTGGAGTTCCTTGGCACCCGAGAATTCCA	100nm	HPLC
ACAGGGCTAC	GTAGCCCTGT	XV-P7-i7-BC05	CAAGCAGAAGACGGCATACGAGATACAGGGCTACGTGACTGGAGTTCCTTGGCACCCGAGAATTCCA	100nm	HPLC
TCACGCGTTA	TAACGCGTGA	XV-P7-i7-BC06	CAAGCAGAAGACGGCATACGAGATTCACGCGTTAGTGACTGGAGTTCCTTGGCACCCGAGAATTCCA	100nm	HPLC
ACCCTTGGGA	TCCCAAGGGT	XV-P7-i7-BC07	CAAGCAGAAGACGGCATACGAGATACCCTTGGGAGTGACTGGAGTTCCTTGGCACCCGAGAATTCCA	100nm	HPLC
GTATACTTCG	CGAAGTATAC	XV-P7-i7-BC08	CAAGCAGAAGACGGCATACGAGATGTATACTTCGGTGACTGGAGTTCCTTGGCACCCGAGAATTCCA	100nm	HPLC
CTCTCCACTT	AAGTGGAGAG	XV-P7-i7-BC09	CAAGCAGAAGACGGCATACGAGATCTCTCCACTTGTGACTGGAGTTCCTTGGCACCCGAGAATTCCA	100nm	HPLC
GCATGTCACG	CGTGACATGC	XV-P7-i7-BC10	CAAGCAGAAGACGGCATACGAGATGCATGTCACGGTGACTGGAGTTCCTTGGCACCCGAGAATTCCA	100nm	HPLC
TTGGGTTCCG	CGGAACCCAA	XV-P7-i7-BC11	CAAGCAGAAGACGGCATACGAGATTTGGGTTCCGGTGACTGGAGTTCCTTGGCACCCGAGAATTCCA	100nm	HPLC
TGGTGCGGTG	CACCGCACCA	XV-P7-i7-BC12	CAAGCAGAAGACGGCATACGAGATTGGTGCGGTGGTGACTGGAGTTCCTTGGCACCCGAGAATTCCA	100nm	HPLC
TAGTTACTGT	ACAGTAACTA	XV-P7-i7-BC13	CAAGCAGAAGACGGCATACGAGATTAGTTACTGTGTGACTGGAGTTCCTTGGCACCCGAGAATTCCA	100nm	HPLC
AAATGGTAGA	TCTACCATTT	XV-P7-i7-BC14	CAAGCAGAAGACGGCATACGAGATAAATGGTAGAGTGACTGGAGTTCCTTGGCACCCGAGAATTCCA	100nm	HPLC
ATTCACCGTG	CACGGTGAAT	XV-P7-i7-BC15	CAAGCAGAAGACGGCATACGAGATATTCACCGTGGTGACTGGAGTTCCTTGGCACCCGAGAATTCCA	100nm	HPLC
TTTCGTCTAC	GTAGACGAAA	XV-P7-i7-BC16	CAAGCAGAAGACGGCATACGAGATTTTCGTCTACGTGACTGGAGTTCCTTGGCACCCGAGAATTCCA	100nm	HPLC
GTAGAGCCGA	TCGGCTCTAC	XV-P7-i7-BC17	CAAGCAGAAGACGGCATACGAGATGTAGAGCCGAGTGACTGGAGTTCCTTGGCACCCGAGAATTCCA	100nm	HPLC
TCATGGCATT	AATGCCATGA	XV-P7-i7-BC18	CAAGCAGAAGACGGCATACGAGATTCATGGCATTGTGACTGGAGTTCCTTGGCACCCGAGAATTCCA	100nm	HPLC
TACCGAAGGC	GCCTTCGGTA	XV-P7-i7-BC19	CAAGCAGAAGACGGCATACGAGATTACCGAAGGCGTGACTGGAGTTCCTTGGCACCCGAGAATTCCA	100nm	HPLC
TTCTCAGTGC	GCACTGAGAA	XV-P7-i7-BC20	CAAGCAGAAGACGGCATACGAGATTTCTCAGTGCGTGACTGGAGTTCCTTGGCACCCGAGAATTCCA	100nm	HPLC
TGCCTCAATA	TATTGAGGCA	XV-P7-i7-BC21	CAAGCAGAAGACGGCATACGAGATTGCCTCAATAGTGACTGGAGTTCCTTGGCACCCGAGAATTCCA	100nm	HPLC
TCCATCGGGC	GCCCGATGGA	XV-P7-i7-BC22	CAAGCAGAAGACGGCATACGAGATTCCATCGGGCGTGACTGGAGTTCCTTGGCACCCGAGAATTCCA	100nm	HPLC
GCAAGTAAGA	TCTTACTTGC	XV-P7-i7-BC23	CAAGCAGAAGACGGCATACGAGATGCAAGTAAGAGTGACTGGAGTTCCTTGGCACCCGAGAATTCCA	100nm	HPLC
GCCCTTGACG	CGTCAAGGGC	XV-P7-i7-BC24	CAAGCAGAAGACGGCATACGAGATGCCCTTGACGGTGACTGGAGTTCCTTGGCACCCGAGAATTCCA	100nm	HPLC
AGTGTTACCT	AGGTAACACT	XV-P5-i5-BC01	AATGATACGGCGACCACCGAGATCTACACAGTGTTACCTACACTCTTTCCCTACACGACGCTC	100nm	HPLC
GCCAACCCTG	CAGGGTTGGC	XV-P5-i5-BC02	AATGATACGGCGACCACCGAGATCTACACGCCAACCCTGACACTCTTTCCCTACACGACGCTC	100nm	HPLC
TTAGACTGAT	ATCAGTCTAA	XV-P5-i5-BC03	AATGATACGGCGACCACCGAGATCTACACTTAGACTGATACACTCTTTCCCTACACGACGCTC	100nm	HPLC
TATCTTCATC	GATGAAGATA	XV-P5-i5-BC04	AATGATACGGCGACCACCGAGATCTACACTATCTTCATCACACTCTTTCCCTACACGACGCTC	100nm	HPLC
GAGCATCTAT	ATAGATGCTC	XV-P5-i5-BC05	AATGATACGGCGACCACCGAGATCTACACGAGCATCTATACACTCTTTCCCTACACGACGCTC	100nm	HPLC
CCCTAACTTC	GAAGTTAGGG	XV-P5-i5-BC06	AATGATACGGCGACCACCGAGATCTACACCCCTAACTTCACACTCTTTCCCTACACGACGCTC	100nm	HPLC
TACTACCTTT	AAAGGTAGTA	XV-P5-i5-BC07	AATGATACGGCGACCACCGAGATCTACACTACTACCTTTACACTCTTTCCCTACACGACGCTC	100nm	HPLC
GAACTTGGAG	CTCCAAGTTC	XV-P5-i5-BC08	AATGATACGGCGACCACCGAGATCTACACGAACTTGGAGACACTCTTTCCCTACACGACGCTC	100nm	HPLC
TTCCTGTTAC	GTAACAGGAA	XV-P5-i5-BC09	AATGATACGGCGACCACCGAGATCTACACTTCCTGTTACACACTCTTTCCCTACACGACGCTC	100nm	HPLC
ATGGTCTAAA	TTTAGACCAT	XV-P5-i5-BC10	AATGATACGGCGACCACCGAGATCTACACATGGTCTAAAACACTCTTTCCCTACACGACGCTC	100nm	HPLC
GATTCGAGGA	TCCTCGAATC	XV-P5-i5-BC11	AATGATACGGCGACCACCGAGATCTACACGATTCGAGGAACACTCTTTCCCTACACGACGCTC	100nm	HPLC
GACTGTCAAT	ATTGACAGTC	XV-P5-i5-BC12	AATGATACGGCGACCACCGAGATCTACACGACTGTCAATACACTCTTTCCCTACACGACGCTC	100nm	HPLC
ACAGTTCGTT	AACGAACTGT	XV-P5-i5-BC13	AATGATACGGCGACCACCGAGATCTACACACAGTTCGTTACACTCTTTCCCTACACGACGCTC	100nm	HPLC
CGGGAGAGTC	GACTCTCCCG	XV-P5-i5-BC14	AATGATACGGCGACCACCGAGATCTACACCGGGAGAGTCACACTCTTTCCCTACACGACGCTC	100nm	HPLC
GTTCGTCACA	TGTGACGAAC	XV-P5-i5-BC15	AATGATACGGCGACCACCGAGATCTACACGTTCGTCACAACACTCTTTCCCTACACGACGCTC	100nm	HPLC
CTAGTGTGGT	ACCACACTAG	XV-P5-i5-BC16	AATGATACGGCGACCACCGAGATCTACACCTAGTGTGGTACACTCTTTCCCTACACGACGCTC	100nm	HPLC
CCGATGGTCT	AGACCATCGG	XV-P5-i5-BC17	AATGATACGGCGACCACCGAGATCTACACCCGATGGTCTACACTCTTTCCCTACACGACGCTC	100nm	HPLC
TACGTAATGC	GCATTACGTA	XV-P5-i5-BC18	AATGATACGGCGACCACCGAGATCTACACTACGTAATGCACACTCTTTCCCTACACGACGCTC	100nm	HPLC
CCAACGATTT	AAATCGTTGG	XV-P5-i5-BC19	AATGATACGGCGACCACCGAGATCTACACCCAACGATTTACACTCTTTCCCTACACGACGCTC	100nm	HPLC
TATGCGTGAA	TTCACGCATA	XV-P5-i5-BC20	AATGATACGGCGACCACCGAGATCTACACTATGCGTGAAACACTCTTTCCCTACACGACGCTC	100nm	HPLC
CAGGTAAGTG	CACTTACCTG	XV-P5-i5-BC21	AATGATACGGCGACCACCGAGATCTACACCAGGTAAGTGACACTCTTTCCCTACACGACGCTC	100nm	HPLC
AATCGTCTAG	CTAGACGATT	XV-P5-i5-BC22	AATGATACGGCGACCACCGAGATCTACACAATCGTCTAGACACTCTTTCCCTACACGACGCTC	100nm	HPLC
TGACCTCTAG	CTAGAGGTCA	XV-P5-i5-BC23	AATGATACGGCGACCACCGAGATCTACACTGACCTCTAGACACTCTTTCCCTACACGACGCTC	100nm	HPLC
TAGGTCACTC	GAGTGACCTA	XV-P5-i5-BC24	AATGATACGGCGACCACCGAGATCTACACTAGGTCACTCACACTCTTTCCCTACACGACGCTC	100nm	HPLC
^ With Illumina v1.0 chemistry, for P5-i5 / index 2, use the barcode (column A) for demultiplexing, not the reverse complement
		Order primers in plate so they are delivered at 10 µM: mix P7-i7 and P5-i5 in equal amounts to use for PCR2 (2 µl in a 40 µl volume, final 0.25 µM each)
