# Supplementary material for: Ultraviolet radiation shapes dendritic cell leukaemia transformation in the skin
Source: Nature. 2023 Jun 7;618(7966):834–41. doi: 10.1038/s41586-023-06156-8 (PMC10284703; doi:10.1038/s41586-023-06156-8)
Supplement: Supplementary file 7 — Source Data Fig. 1 [file 41586_2023_6156_MOESM7_ESM.xlsx]

## Sheet: Fig1b
	TET2					ASXL1
	without marrow involvement		with marrow involvement			without marrow involvement		with marrow involvement
	Patient	Highest VAF (%)	Patient	Highest VAF (%)		Patient	Highest VAF (%)	Patient	Highest VAF (%)
	3	3.9	1	8.5		6	2.3	1	13
	6	1.7	5	41.3		7	35.5*	14	42
	7	43.2	15	41.4*		10	45	15	39.9
	9	44.8	16	48.3		13	32.1	16	40.6
	10	31.4
	12	46.5*				Mean	28.7		33.9
	13	32.6				P value (t-test)	0.672
	Mean	29.2		34.9
	P value (t-test)	0.635
	*Corrected for loss-of-heterozygosity

## Sheet: Fig1f Summary
	TET2 (any)	AML (TCGA)	CMML (MDA/SJ)	BPDCN (MDA)	BPDCN (DFCI)	BPDCN (MDA+DFCI)
	Yes	17	63	32	24	56	counts
	No	183	73	19	11	30
	Total	200	136	51	35	86
	Yes	0.085	0.463235	0.627451	0.685714	0.651163	proportion
	No	0.915	0.536765	0.372549	0.314286	0.348837
	TET2 (>=2)	AML (TCGA)	CMML (MDA/SJ)	BPDCN (MDA)	BPDCN (DFCI)	BPDCN (MDA+DFCI)	counts
	Yes	9	20	20	15	35
	No	191	116	31	20	51
	Total	200	136	51	35	86
							proportion
	Yes	0.045	0.147059	0.392157	0.428571	0.406977
	No	0.955	0.852941	0.607843	0.571429	0.593023
	ASXL1	AML (TCGA)	CMML (MDA/SJ)	BPDCN (MDA)	BPDCN (DFCI)	BPDCN (MDA+DFCI)
	Yes	6	35	19	16	35	counts
	No	194	101	32	19	51
	Total	200	136	51	35	86
	Yes	0.03	0.257353	0.372549	0.457143	0.406977	proportion
	No	0.97	0.742647	0.627451	0.542857	0.593023
	ZRSR2	AML (TCGA)	CMML (MDA/SJ)	BPDCN (MDA)	BPDCN (DFCI)	BPDCN (MDA+DFCI)
	Yes	0	8	5	8	13	counts
	No	200	128	46	27	73
	Total	200	136	51	35	86
	Yes	0	0.0588235	0.0980392	0.228571	0.151163	proportion
	No	1	0.941176	0.901961	0.771429	0.848837
	KRAS/NRAS	AML (TCGA)	CMML (MDA/SJ)	BPDCN (MDA)	BPDCN (DFCI)	BPDCN (MDA+DFCI)
	Yes	26	21	15	5	20	counts
	No	174	115	36	30	66
	Total	200	136	51	35	86
	Yes	0.13	0.154412	0.294118	0.142857	0.232558	proportion
	No	0.87	0.845588	0.705882	0.857143	0.767442
	-CDKN2A (9p)	AML (TCGA)	CMML (MDA/SJ)	BPDCN (MDA)	BPDCN (DFCI)	BPDCN (MDA+DFCI)
	Yes	3	N/A	N/A	7	N/A	counts
	No	188	N/A	N/A	12	N/A
	Total	191	N/A	N/A	19	N/A
	Yes	0.0157068	N/A	N/A	0.368421	N/A	proportion
	No	0.984293	N/A	N/A	0.631579	N/A
	-SETD2 (3p)	AML (TCGA)	CMML (MDA/SJ)	BPDCN (MDA)	BPDCN (DFCI)	BPDCN (MDA+DFCI)
	Yes	6	N/A	N/A	4	N/A	counts
	No	185	N/A	N/A	15	N/A
	Total	191	N/A	N/A	19	N/A
	Yes	0.0314136	N/A	N/A	0.210526	N/A	proportion
	No	0.968586	N/A	N/A	0.789474	N/A

## Sheet: Fig1f AML (TCGA)
	track_name	TET2 (17/200)	TET2 >=2 (9/200)	ASXL1 (6/200)	ZRSR2 (0/200)	KRAS (10/200)	NRAS (16/200)	CDKN2A (3/191)	SETD2 (6/191)		*Data obtained from cbioportal.org
	track_type	MUTATIONS	MUTATIONS	MUTATIONS	MUTATIONS	MUTATIONS	MUTATIONS	CNA	CNA
	TCGA-AB-2865	Truncating mutation (putative driver)	Yes			Missense Mutation (putative driver)
	TCGA-AB-2923	Truncating mutation (putative driver)	Yes				Missense Mutation (putative driver)
	TCGA-AB-2978	Truncating mutation (putative driver)	Yes				Missense Mutation (putative driver)
	TCGA-AB-2908	Truncating mutation (putative driver)							hetloss_rec
	TCGA-AB-2822	Truncating mutation (putative driver)
	TCGA-AB-2830	Truncating mutation (putative driver)	Yes
	TCGA-AB-2845	Truncating mutation (putative driver)
	TCGA-AB-2873	Truncating mutation (putative driver)
	TCGA-AB-2876	Truncating mutation (putative driver)
	TCGA-AB-2879	Truncating mutation (putative driver)	Yes
	TCGA-AB-2928	Truncating mutation (putative driver)	Yes
	TCGA-AB-2937	Truncating mutation (putative driver)
	TCGA-AB-2964	Truncating mutation (putative driver)	Yes
	TCGA-AB-2965	Truncating mutation (putative driver)
	TCGA-AB-2971	Truncating mutation (putative driver)	Yes
	TCGA-AB-2996	Truncating mutation (putative driver)	Yes
	TCGA-AB-3006	Truncating mutation (putative driver)
	TCGA-AB-2864			Truncating mutation (putative driver)		Missense Mutation (putative driver)
	TCGA-AB-2917			Truncating mutation (putative driver)		Missense Mutation (putative passenger)
	TCGA-AB-2807			Truncating mutation (putative driver)
	TCGA-AB-2821			Truncating mutation (putative driver)
	TCGA-AB-2907			Truncating mutation (putative driver)
	TCGA-AB-2927			splice_rec
	TCGA-AB-2861					Missense Mutation (putative driver)		homdel_rec
	TCGA-AB-2826					Missense Mutation (putative driver)
	TCGA-AB-2893					Missense Mutation (putative driver)
	TCGA-AB-2911					Missense Mutation (putative driver)
	TCGA-AB-2929					Missense Mutation (putative driver)
	TCGA-AB-2966					Missense Mutation (putative driver)
	TCGA-AB-2987					Missense Mutation (putative driver)
	TCGA-AB-2808						Missense Mutation (putative driver)
	TCGA-AB-2816						Missense Mutation (putative driver)
	TCGA-AB-2838						Missense Mutation (putative driver)
	TCGA-AB-2839						Missense Mutation (putative driver)
	TCGA-AB-2870						Missense Mutation (putative driver)
	TCGA-AB-2887						Missense Mutation (putative driver)
	TCGA-AB-2892						Missense Mutation (putative driver)
	TCGA-AB-2932						Missense Mutation (putative driver)
	TCGA-AB-2940						Missense Mutation (putative driver)
	TCGA-AB-2952						Missense Mutation (putative driver)
	TCGA-AB-2967						Missense Mutation (putative driver)
	TCGA-AB-2968						Missense Mutation (putative driver)
	TCGA-AB-2984						Missense Mutation (putative driver)
	TCGA-AB-2985						Missense Mutation (putative driver)
	TCGA-AB-2989							homdel_rec
	TCGA-AB-2941							hetloss_rec	hetloss_rec
	TCGA-AB-2813								hetloss_rec
	TCGA-AB-2857								hetloss_rec
	TCGA-AB-2860								hetloss_rec
	TCGA-AB-2885								hetloss_rec
	TCGA-AB-2802
	TCGA-AB-2803
	TCGA-AB-2804
	TCGA-AB-2805
	TCGA-AB-2806
	TCGA-AB-2809
	TCGA-AB-2810
	TCGA-AB-2811
	TCGA-AB-2812
	TCGA-AB-2814
	TCGA-AB-2815
	TCGA-AB-2817
	TCGA-AB-2818
	TCGA-AB-2819
	TCGA-AB-2820
	TCGA-AB-2823
	TCGA-AB-2824
	TCGA-AB-2825
	TCGA-AB-2827
	TCGA-AB-2828
	TCGA-AB-2829
	TCGA-AB-2831
	TCGA-AB-2832
	TCGA-AB-2833
	TCGA-AB-2834
	TCGA-AB-2835
	TCGA-AB-2836
	TCGA-AB-2837
	TCGA-AB-2840
	TCGA-AB-2841
	TCGA-AB-2842
	TCGA-AB-2843
	TCGA-AB-2844
	TCGA-AB-2846
	TCGA-AB-2847
	TCGA-AB-2848
	TCGA-AB-2849
	TCGA-AB-2850
	TCGA-AB-2851
	TCGA-AB-2853
	TCGA-AB-2854
	TCGA-AB-2855
	TCGA-AB-2856
	TCGA-AB-2858
	TCGA-AB-2859
	TCGA-AB-2862
	TCGA-AB-2863
	TCGA-AB-2866
	TCGA-AB-2867
	TCGA-AB-2868
	TCGA-AB-2869
	TCGA-AB-2871
	TCGA-AB-2872
	TCGA-AB-2874
	TCGA-AB-2875
	TCGA-AB-2877
	TCGA-AB-2878
	TCGA-AB-2880
	TCGA-AB-2881
	TCGA-AB-2882
	TCGA-AB-2883
	TCGA-AB-2884
	TCGA-AB-2886
	TCGA-AB-2888
	TCGA-AB-2889
	TCGA-AB-2890
	TCGA-AB-2891
	TCGA-AB-2894
	TCGA-AB-2895
	TCGA-AB-2896
	TCGA-AB-2897
	TCGA-AB-2898
	TCGA-AB-2899
	TCGA-AB-2900
	TCGA-AB-2901
	TCGA-AB-2903
	TCGA-AB-2904
	TCGA-AB-2905
	TCGA-AB-2906
	TCGA-AB-2909
	TCGA-AB-2910
	TCGA-AB-2912
	TCGA-AB-2913
	TCGA-AB-2914
	TCGA-AB-2915
	TCGA-AB-2916
	TCGA-AB-2918
	TCGA-AB-2919
	TCGA-AB-2920
	TCGA-AB-2921
	TCGA-AB-2922
	TCGA-AB-2924
	TCGA-AB-2925
	TCGA-AB-2926
	TCGA-AB-2930
	TCGA-AB-2931
	TCGA-AB-2933
	TCGA-AB-2934
	TCGA-AB-2935
	TCGA-AB-2936
	TCGA-AB-2938
	TCGA-AB-2939
	TCGA-AB-2942
	TCGA-AB-2943
	TCGA-AB-2944
	TCGA-AB-2945
	TCGA-AB-2946
	TCGA-AB-2947
	TCGA-AB-2948
	TCGA-AB-2949
	TCGA-AB-2950
	TCGA-AB-2954
	TCGA-AB-2955
	TCGA-AB-2956
	TCGA-AB-2957
	TCGA-AB-2959
	TCGA-AB-2963
	TCGA-AB-2969
	TCGA-AB-2970
	TCGA-AB-2972
	TCGA-AB-2973
	TCGA-AB-2974
	TCGA-AB-2975
	TCGA-AB-2976
	TCGA-AB-2977
	TCGA-AB-2979
	TCGA-AB-2980
	TCGA-AB-2981
	TCGA-AB-2982
	TCGA-AB-2983
	TCGA-AB-2986
	TCGA-AB-2988
	TCGA-AB-2990
	TCGA-AB-2991
	TCGA-AB-2992
	TCGA-AB-2993
	TCGA-AB-2994
	TCGA-AB-2995
	TCGA-AB-2997
	TCGA-AB-2998
	TCGA-AB-2999
	TCGA-AB-3000
	TCGA-AB-3001
	TCGA-AB-3002
	TCGA-AB-3005
	TCGA-AB-3007
	TCGA-AB-3008
	TCGA-AB-3009
	TCGA-AB-3011
	TCGA-AB-3012

## Sheet: Fig1f CMML (MDA SJ)
	Patient #	TET2 (63/136)	TET2 >=2 (20/136)	ASXL1 (35/136)	ZRSR2 (8/136)	KRAS/NRAS (21/136)		*Data extracted from Supplemental Table 5 | Patel et al. Leukemia 2017. PMID: 28555081.
	1	Yes		Yes
	2	Yes	Yes	Yes		Yes
	3	Yes	Yes		Yes
	4				Yes
	5	Yes			Yes
	6	Yes	Yes			Yes
	7	Yes
	8	Yes	Yes
	9	Yes		Yes
	10	Yes	Yes
	11	Yes	Yes
	12			Yes
	13			Yes
	14
	15
	16			Yes
	17	Yes		Yes
	18	Yes	Yes
	19	Yes	Yes
	20
	21
	22			Yes
	23
	24	Yes
	25	Yes
	26	Yes
	27	Yes	Yes
	28
	29					Yes
	30
	31	Yes
	32	Yes	Yes	Yes
	33	Yes	Yes
	34	Yes	Yes			Yes
	35	Yes				Yes
	36	Yes		Yes
	37	Yes	Yes			Yes
	38	Yes
	39	Yes	Yes	Yes
	40	Yes		Yes
	41					Yes
	42
	43	Yes
	44				Yes
	45				Yes
	46				Yes
	47	Yes			Yes
	48				Yes
	49	Yes		Yes
	50
	51			Yes
	52
	53					Yes
	54	Yes		Yes		Yes
	55
	56
	57	Yes		Yes
	58	Yes	Yes
	59	Yes	Yes
	60	Yes	Yes
	61	Yes		Yes
	62	Yes		Yes
	63	Yes
	64	Yes		Yes
	65	Yes				Yes
	66	Yes	Yes
	67	Yes
	68	Yes
	69	Yes
	70	Yes				Yes
	71	Yes
	72	Yes
	73			Yes
	74
	75
	76			Yes
	77
	78			Yes
	79			Yes
	80					Yes
	81
	82
	83
	84					Yes
	85
	86
	87
	88			Yes
	89	Yes		Yes		Yes
	90
	91
	92
	93
	94
	95
	96			Yes
	97	Yes
	98	Yes
	99	Yes
	100	Yes
	101
	102
	103
	104			Yes
	105
	106	Yes	Yes			Yes
	107	Yes
	108	Yes				Yes
	109	Yes		Yes
	110	Yes		Yes
	111	Yes		Yes		Yes
	112	Yes		Yes
	113
	114					Yes
	115			Yes		Yes
	116	Yes		Yes
	117	Yes	Yes
	118					Yes
	119	Yes		Yes		Yes
	120	Yes
	121			Yes
	122
	123
	124
	125
	126
	127
	128
	129
	130
	131
	132
	133
	134
	135
	136

## Sheet: Fig1f BPDCN (MDA)
	Patient #	TET2 (32/51)	TET2 >=2 (20/51)	ASXL1 (19/51)	ZRSR2 (5/51)	KRAS/NRAS (15/51)		*Data extracted from Supplemental Table 2 | Khanlari et al. Leukemia 2022. PMID: 35279700.
	1
	2
	3	Yes	Yes	Yes
	4	Yes		Yes		Yes
	5	Yes	Yes
	6
	7	Yes	Yes	Yes
	8
	10	Yes	Yes	Yes
	11			Yes
	12	Yes
	14	Yes	Yes			Yes
	15	Yes	Yes
	16	Yes	Yes	Yes
	17	Yes	Yes			Yes
	18
	19	Yes		Yes	Yes	Yes
	20			Yes
	21	Yes
	22					Yes
	23					Yes
	25	Yes	Yes	Yes		Yes
	26					Yes
	27					Yes
	28	Yes	Yes	Yes	Yes
	29	Yes		Yes
	30	Yes		Yes
	31	Yes	Yes
	32	Yes		Yes	Yes
	33	Yes
	34					Yes
	36					Yes
	38			Yes
	39	Yes		Yes	Yes	Yes
	40	Yes	Yes
	41	Yes	Yes
	42	Yes	Yes	Yes
	43	Yes	Yes	Yes	Yes	Yes
	44	Yes				Yes
	45
	46	Yes		Yes		Yes
	47	Yes	Yes
	48	Yes	Yes
	49
	50
	51	Yes	Yes
	52	Yes	Yes	Yes
	56
	57	Yes	Yes
	58	Yes
	59

## Sheet: Fig1f BPDCN (DFCI)
	Patient #	Griffin et al. Patient #	TET2 (24/35)	TET2 >=2 (15/35)	ASXL1 (16/35)	ZRSR2 (8/35)	KRAS/NRAS (5/35)	-CDKN2A/9p (7/19)	-SETD2/3p (4/19)		*Data extracted from Supplemental Table 1 | Togami et al. Cancer Discovery 2022. PMID: 34615655.
	1	7	Yes	Yes	Yes			Yes
	2
	3		Yes	Yes
	4							Yes
	5		Yes
	6		Yes	Yes
	7
	8		Yes	Yes				Yes
	9				Yes			Yes	Yes
	10
	11		Yes	Yes	Yes		Yes
	13					Yes
	14		Yes		Yes	Yes
	15		Yes	Yes
	16		Yes	Yes	Yes	Yes	Yes
	17
	18		Yes			Yes
	19
	20	8			Yes		Yes
	21	4
	22	5	Yes	Yes		Yes
	23		Yes	Yes	Yes
	24		Yes				Yes
	25		Yes		Yes
	26	3
	27	14			Yes
	28	12	Yes			Yes
	29	16	Yes	Yes	Yes	Yes
	30	15	Yes		Yes
	32	1	Yes	Yes	Yes	Yes		Yes	Yes
	33		Yes	Yes			Yes
	34	13	Yes		Yes
	35	9	Yes	Yes					Yes
	36	10	Yes	Yes	Yes			Yes	Yes
	37		Yes	Yes	Yes
		6	Yes		Yes
		11
		2						Yes
