# Supplementary material for: Ultraviolet radiation shapes dendritic cell leukaemia transformation in the skin
Source: Nature. 2023 Jun 7;618(7966):834–41. doi: 10.1038/s41586-023-06156-8 (PMC10284703; doi:10.1038/s41586-023-06156-8)
Supplement: Supplementary file 8 — Source Data Fig. 5 [file 41586_2023_6156_MOESM8_ESM.xlsx]

## Sheet: Fig5d
	UV dose	Tet2_sg1_sg2_combined						Mean cell count	P-value (vs 0 UV)	P-value (vs 100 UV)
	0	318187	298863	294948	380039	377643	332649	333722
	100	109536	103690	111597	133536	128213	124334	118484	1.0265e-07
	500	16085	26918	35650	18988	38117	40526	29380.7	3.25658e-09	7.24445e-08
	UV dose	Control_combined						Mean cell count	P-value (vs 0 UV)	P-value (vs 100 UV)
	0	346867	338050	295470	273077	305543	269966	304829
	100	111434	125545	132534	105077	98072	108977	113606	9.61462e-08
	500	27478	39035	60251	22201	32483	38601	36674.8	3.78981e-09	1.36565e-06

## Sheet: Fig5e
		pDC							cDC
		0 UV		100 UV		500 UV			0 UV		100 UV		500 UV
		Control	Tet2 sgRNA	Control	Tet2 sgRNA	Control	Tet2 sgRNA		Control	Tet2 sgRNA	Control	Tet2 sgRNA	Control	Tet2 sgRNA
		0.994945	1.46871	0.867238	2.01291	0.491508	1.50044		0.993413	0.640003	0.951435	0.733486	0.958158	0.887198
		1.0213	1.60714	1.07888	2.57382	0.95422	2.84599		0.993483	0.667868	0.987981	0.750383	0.992674	0.884828
		1.07821	1.67107	1.27018	3.30311	1.94799	6.55846		0.946141	0.651045	0.970944	0.698372	0.942622	0.840625
		0.969079	1.83341	0.648882	2.99047	0.261441	1.37886		1.01631	0.608871	1.03847	0.723974	0.97682	0.910828
		0.975587	1.83014	0.837062	3.66156	0.647379	4.18815		1.01835	0.61539	1.04203	0.706421	1.07739	0.879337
		0.96088	1.90631	1.29776	4.14966	1.69746	9.33934		1.0323	0.600146	1.00913	0.693662	1.05234	0.820524
	Mean	1	1.71946	1	3.11525	1	4.30187		1	0.630554	1	0.717716	1	0.870557
	P-value (vs Control)		1.26126e-06		7.69522e-05		0.0301385			7.062e-10		1.66908e-08		0.000521169
